# Supplementary material for: Chromenol Derivatives as Novel Antifungal Agents: Synthesis, In Silico and In Vitro Evaluation
Source: Molecules. 2021 Jul 16;26(14):4304. doi: 10.3390/molecules26144304 (PMC8307147; doi:10.3390/molecules26144304)
Supplement: Supplementary file 1 [file molecules-26-04304-s001.zip]

Archive with 1 entries (1 files):
- molecules-1290317-supplementary.pdf
